# Supplementary material for: Uncovering Novel Pre-Treatment Molecular Biomarkers for Anti-TNF Therapeutic Response in Patients with Crohn’s Disease
Source: J Funct Biomater. 2022 Mar 30;13(2):36. doi: 10.3390/jfb13020036 (PMC9036297; doi:10.3390/jfb13020036)
Supplement: Supplementary file 1 [file jfb-13-00036-s001.zip]

Archive with 1 entries (1 files):
- jfb-1650263-supplementary.pdf
